# Supplementary material for: Mosaic mutations in blood DNA sequence are associated with solid tumor cancers
Source: NPJ Genom Med. 2017 Jul 6;2:22. doi: 10.1038/s41525-017-0025-4 (PMC5677955; doi:10.1038/s41525-017-0025-4)
Supplement: Supplementary file 1 — Supplementary Tables (large file) [file 41525_2017_25_MOESM1_ESM.xlsx]

## Sheet: Sup_Table1
Supplementary Table 1. Dataset cohorts
Phenotype	Count
Controls	6177
Cancer_total	7979
HNSC	512
ACC	91
BRCA	1002
Bladder	262
CESC	159
COAD	350
GBM	366
Gastric	372
Kidney	614
LGG	492
LIHC	189
Lung	974
Melanoma	427
OV	380
Pancreas	124
Prostate	421
READ	117
SARC	117
THCA	491
UCEC&UCS	519

## Sheet: Sup_Table2
Supplementary Table 2. Clinical Interventions
Clinical Intervention	#Samples	%of mosaic PTV carriers
neoadjuvant treatment	91	1.1
radiation therapy	649	1.54

## Sheet: Sup_Table3
Supplementary Table 3. Pathologic tumor stage
Tumor Stage	#samples	%mosaic PTV carriers
1	1585	1.89
2	1746	2.52
3	1339	1.64
4	660	1.82
*intermediate tumor stages (e.g. 2a,2b,etc) are incorporated into primary stage (e.g 2)

## Sheet: Sup_Table4
Supplementary Table 4. Primary Therapy Outcome
Primary therapy outcome	#Samples	%mosaic PTV carriers
Complete Remission/Response	839	1.91
Progressive Disease	142	3.52
Stable Disease	121	2.5
Partial Remission/Response	74	1.35

## Sheet: Sup_Table5
Supplementary Table 5. Per phenotype significance of cancer association with observation of mosaic PTVs.
Phenotype	P*	P with cutoff 60	P with cutoff 65	P with cutoff 70
HNSC	0.00525	0.00287	0.00280689	0.014562
ACC	0.519	0.159	0.0464639	0.00157084
BRCA	0.226	0.186	0.0868992	0.219335
Bladder	0.0504	0.0929	0.0598611	0.286281
CESC	0.151	0.182	0.0791605	0.0203759
COAD	0.0504	0.185	0.25718	0.349587
GBM	0.000809	0.00967793	0.0122028	0.00114585
Gastric	0.184	0.431685	0.343614	0.529375
Kidney	0.769	0.786559	0.953102	0.803537
LGG	1	0.0980649	0.0132783	0.785779
LIHC	0.473	0.913793	0.967455	0.757909
Lung	1.09e-11	4.35243e-05	3.77774e-05	0.000115845
Melanoma	7.33e-09	3.59301e-07	3.56472e-07	1.22622e-08
OV	0.0231	0.0552947	0.364864	0.241363
Pancreas	0.0316	0.0568673	0.175683	0.10485
Prostate	0.131	0.883903	0.689499	0.742569
READ	0.000764	0.00767083	0.0237328	0.00444588
SARC	0.151	0.106073	0.0606817	0.0203243
THCA	0.00962	0.017204	0.172929	0.0798018
UCEC	0.297	0.148543	0.0692185	0.0580882
* All P-values are ajusted for age and coverage

## Sheet: Sup_Table6
Supplementary Table 6. Empirical P-values of mosaic PTVs distribution across phenotypes
Phenotype	ASXL1(p-val)	DNMT3A(p-val)	PPM1D(p-val)	TET2(p-val)
HNSC	1	0.141518	0.00937781	0.0239507
ACC	1	1	1	0.150222
BRCA	1	0.734844	0.507009	0.0333863
Bladder	0.190871	0.453912	0.158736	0.378325
CESC	1	0.305118	1	0.248745
COAD	0.621238	0.556999	0.207548	0.000158924
GBM	0.111729	0.0652421	0.216727	0.00132541
Gastric	0.0342137	1	1	0.159752
Kidney	0.712291	0.655167	0.341307	0.612597
LGG	1	1	1	1
LIHC	1	0.351938	1	1
Lung	0.0143922	0.000158341	0.053683	0.000110029
Melanoma	0.0153611	0.0939782	0.249009	0.0130016
OV	1	0.233803	0.00400957	0.501583
Pancreas	0.0546943	0.246532	1	1
Prostate	1	1	1	1
READ	0.049312	0.234278	0.0734315	1
SARC	1	1	1	0.0207589
THCA	0.659371	0.12846	1	0.245278
UCEC&UCS	1	0.145162	0.2953	0.0891225

## Sheet: Sup_Table7
Supplementary Table 7A. Swedish National Patient Registers Mosaic PTV
Age_threshold	Mosaic_PTV_samples	Mosaic_PTV_with_cancer	Non_mosaic_samples	Non_mosaic_with_cancer	Fisher_P
No_threshold	92	15	10870	1104	0.08813
50	82	14	7100	955	0.4258
60	59	12	3665	651	0.62
70	28	7	966	238	1
80	3	0	66	10	1
Supplementary Table 7B. Swedish National Patient Registers Mosaic PTV and Mosaic Missense in DNMT3A
Age_threshold	Mosaic_samples	Mosaic_with_cancer	Non_mosaic_samples	Non_mosaic_with_cancer	Fisher_P
No_threshold	179	31	10870	1104	0.011
50	162	30	7100	955	0.114
60	117	27	3665	651	0.237
70	55	17	966	238	0.4479
80	4	0	66	10	1

## Sheet: Sup_Table8
Supplementary Table 8. Smoking status for Swedish data and Mosaic mutations carriers
Age_threshold	Mosaic_PTV_samples	Mosaic_PTV_smokers_or_former_smokers	Mosaic_PTV_samples_smoke_data_NA	Mosaic_PTV_with_cancer	Mosaic_PTV_with_cancer_smokers_or_former_smokers	Non_mosaic_samples	Non_mosaic_smokers_or_former_smokers	Non_mosaic_smoking_data_NA	Non_mosaic_with_cancer	Non_mosaic_with_cancer_smokers_or_former_smokers	Non_mosaic_with_cancer_smoking_data_NA
No_threshold	92	28	53	15	5	10870	3052	5990	1104	316	599
With DNMT3A missense mosaic
Age_threshold	Mosaic_samples	Mosaic_samples_smokers_or_former_smokers	Mosaic_samples_smoke_data_NA	Mosaic_with_cancer	Mosaic_with_cancer_smokers_or_former_smokers	Non_mosaic_samples	Non_mosaic_smokers_or_former_smokers	Non_mosaic_smoking_data_NA	Non_mosaic_with_cancer	Non_mosaic_with_cancer_smokers_or_former_smokers	Non_mosaic_with_cancer_smoking_data_NA
No_threshold	179	44	101	31	12	10870	3052	5990	1104	316	599
